# Supplementary material for: Identification and characterization of a heat-inducible Hsp70 gene from Sorghum bicolor which confers tolerance to thermal stress
Source: Cell Stress Chaperones. 2015 Jun 14;20(5):793–804. doi: 10.1007/s12192-015-0591-2 (PMC4529866; doi:10.1007/s12192-015-0591-2)
Supplement: Supplementary file 1 — (XLSX 31 kb) [file 12192_2015_591_MOESM1_ESM.xlsx]

## Sheet: Standard Curve
	Conc (µM)	Abs 1	Abs 2	Abs 3	Avrg
	1	0.046	0.046	0.046	0.046
	2	0.078	0.078	0.078	0.078
	3	0.11	0.109	0.11	0.109667
	4	0.136	0.136	0.136	0.136
	5	0.171	0.171	0.171	0.171
	6	0.199	0.199	0.2	0.199333
	7	0.228	0.228	0.229	0.228333
	8	0.269	0.269	0.27	0.269333
	9	0.297	0.297	0.298	0.297333
	10	0.338	0.339	0.339	0.338667
	20	0.599	0.6	0.601	0.6
	30	0.83	0.832	0.835	0.832333
	40	0.947	0.952	0.957	0.952
	50	1.044	1.051	1.06	1.05167

## Sheet: ATPase
																						ATP CONC	Abs 1	Abs 2	Abs 3	Avr	M	C	ATP CONC	STD DEV		Error (Avrg*5%)
																						5	0.193	0.195	0.195	0.194333	44.807	3.0649	5	0.0011547		0.0971667
																						10	0.25	0.25	0.251	0.250333	44.807	3.0649	10	0.00057735		0.125167
											Time (mins)	5mM/20µM (ATP/Protein)										15	0.311	0.311	0.312	0.311333	44.807	3.0649	15	0.00057735		0.155667
												Abs 1	Abs 2	Abs 3	Avr	M	C	PO4	Error			20	0.402	0.402	0.403	0.402333	44.807	3.0649	20	0.00057735		0.201167
											2	0.128	0.129	0.13	0.129	44.807	3.0649	2.7152	0.0645			25	0.467	0.467	0.468	0.467333	44.807	3.0649	25	0.00057735		0.233667
											4	0.134	0.135	0.136	0.135	44.807	3.0649	2.98405	0.0675			30	0.497	0.497	0.498	0.497333	44.807	3.0649	30	0.00057735		0.248667
											6	0.143	0.145	0.146	0.144667	44.807	3.0649	3.41718	0.0723333			35	0.665	0.667	0.67	0.667333	44.807	3.0649	35	0.00251661		0.333667
											8	0.155	0.157	0.159	0.157	44.807	3.0649	3.9698	0.0785			40	0.679	0.682	0.686	0.682333	44.807	3.0649	40	0.00351188		0.341167
											10	0.157	0.159	0.161	0.159	44.807	3.0649	4.05941	0.0795			45	0.744	0.75	0.752	0.748667	44.807	3.0649	45	0.00416333		0.374333
											12	0.193	0.195	0.195	0.194333	44.807	3.0649	5.64259	0.0971667
											14	0.183	0.183	0.184	0.183333	44.807	3.0649	5.14972	0.0916667					PO4
											16	0.179	0.181	0.183	0.181	44.807	3.0649	5.04517	0.0905					5.64259
																								8.15179
																								10.885
																								14.9624
																								17.8749
																								19.2191
																								26.8363
																								27.5084
																								30.4806
												All Experiments were conducted using 5mM/20µM (ATP/Protein)
													Denatured SbHsp70-1 + ATP
												Abs 1	Abs 2	Abs 3	Avr	M	C	PO4
												0.136	0.136	0.136	0.136	44.807	3.0649	3.02885
													ATP Only
												Abs 1	Abs 2	Abs 3	Avr	M	C	PO4
												0.09	0.09	0.091	0.0903333	44.807	3.0649	0.982666
													SbHsp70-1 only
												Abs 1	Abs 2	Abs 3	Avr	M	C	PO4
												0.078	0.078	0.078	0.078	44.807	3.0649	0.430046
													SbHsp70-1 + ATP
												Abs 1	Abs 2	Abs 3	Avr	M	C	PO4
												0.193	0.195	0.195	0.194333	44.807	3.0649	5.64259
														ATP only	SbHsp70-1 only	Denatured SbHsp70-1 + ATP	SbHsp70-1 + ATP
														0.982666	0	2.59881	5.21295
													Error %	0.0451667	0.039	0.068	0.0971667
