# Supplementary material for: Identification and characterization of a heat-inducible Hsp70 gene from Sorghum bicolor which confers tolerance to thermal stress
Source: Cell Stress Chaperones. 2015 Jun 14;20(5):793–804. doi: 10.1007/s12192-015-0591-2 (PMC4529866; doi:10.1007/s12192-015-0591-2)
Supplement: Supplementary file 2 — (XLSX 17 kb) [file 12192_2015_591_MOESM2_ESM.xlsx]

## Sheet: Averages for 3 experiments
				pET28a Three Sets of Experiments
	Time (Hrs)	pET28a Experiment 1	pET Experiment 2	pET Experiment 3	Avrg	STDEV	SQRT (COUNT)	std Error	Error (Avrg * 5)	0 hr colony no.	Cell surv %
	0	316.25	382	389	362.417	40.1344	1.73205	23.1716	18.1208	362
	0.5	250	145	51	148.667	99.5507	1.73205	57.4756	7.43333	362	-0.589319
	1	65.1667	105	39.5	69.8889	33.0043	1.73205	19.0551	3.49444	362	-0.806937
	1.5	67.6667	90	32.5	63.3889	28.9877	1.73205	16.7361	3.16944	362	-0.824893
	2	51.4167	107	31.5	63.3056	39.1289	1.73205	22.5911	3.16528	362	-0.825123
	2.5	30.5833	33.5	19	27.6944	7.66953	1.73205	4.42801	1.38472	362	-0.923496
	3	16	28	13.5	19.1667	7.75134	1.73205	4.47524	0.958333	362	-0.947053
	3.5	4	31	13	16	13.7477	1.73205	7.93725	0.8	362	-0.955801
				pET28a-SbHsp70-1 Three Sets of Experiments
	Time (Hrs)	pET28a-SbHsp70-1 EXP 1	pEt28a-SbHsp70-1 EXP 2	pET28a-SbHsp70-1 EXP 3	Avrg	STDEV	SQRT (COUNT)	std Error	Error (Avrg * 5)	0 hr colony no.	Cell death %
	0	315.5	394.5	397	369	46.3492	1.73205	26.7597	18.45	369
	0.5	287.5	228.5	141.5	219.167	73.4461	1.73205	42.4041	10.9583	369	-0.406052
	1	191.208	163.5	148	167.569	21.8897	1.73205	12.638	8.37847	369	-0.545882
	1.5	166	141	145.5	150.833	13.326	1.73205	7.69379	7.54167	369	-0.591238
	2	90.4583	123	112.5	108.653	16.6085	1.73205	9.5889	5.43264	369	-0.705548
	2.5	56.2917	92.5	67	71.9306	18.6009	1.73205	10.7392	3.59653	369	-0.805066
	3	65	73.5	55.5	64.6667	9.00463	1.73205	5.19882	3.23333	369	-0.824752
	3.5	21.25	37	40.5	32.9167	10.2541	1.73205	5.92019	1.64583	369	-0.910795
	Time (Hrs)	Cell death %	Cell death %	pET28a	pET28a-sbHsp70-1		pET28a	pET28a-sbHsp70-1
	0	100	100	100	100	100	100	100
	0.5	0.589319	0.406052	59	41	100	41	59
	1	0.806937	0.545882	81	55	100	19	45
	1.5	0.824893	0.591238	82	59	100	18	41
	2	0.825123	0.705548	83	71	100	17	29
	2.5	0.923496	0.805066	92	81	100	8	19
	3	0.947053	0.825203	95	83	100	5	17
	3.5	0.955801	0.910795	96	91	100	4	9
