# Supplementary material for: Identification and characterization of a heat-inducible Hsp70 gene from Sorghum bicolor which confers tolerance to thermal stress
Source: Cell Stress Chaperones. 2015 Jun 14;20(5):793–804. doi: 10.1007/s12192-015-0591-2 (PMC4529866; doi:10.1007/s12192-015-0591-2)
Supplement: Supplementary file 3 — (XLSX 32 kb) [file 12192_2015_591_MOESM3_ESM.xlsx]

## Sheet: Calculations
								SbHsp70-1 data										Hsp702 data
Name	18S Conc.	UBQ Conc.	PEPC Conc.	Actin Conc.	SbHSP70-1 Conc.		Geometric Mean of All Ref Genes	Normalized Conc. (wrt to Ref Gene)	Calibrator Normalized Conc.	Ave Cal.Norm Ratio	Std Dev Cal.Norm Ratio	p-value
Calibrator	101000	136000	2310000	10100	103000		133798	0.769819	1.01389	1	0.0299342	8.49903e-06
Calibrator	86500	181000	2300000	10000	101000		137754	0.733189	0.965644
Calibrator	86400	141000	2350000	9310	99000		127773	0.774814	1.02047
Stem Control	37400	62900	1050000	4510	12500		57772.6	0.216365	0.284964	0.298132	0.0294578	1
Stem Control	41000	64300	1080000	4780	12800		60738.2	0.210741	0.277555
Stem Control	38200	62200	1030000	4480	14500		57543	0.251986	0.331877
Stem Heat	324000	58400	224000	26800	80600		103237	0.780728	1.02826	0.942621	0.0879896	0.003109
Stem Heat	333000	60000	237000	26900	76400		106237	0.71915	0.947154
Stem Heat	336000	69200	257000	26200	72400		111859	0.647245	0.852452
Stem Cold	71700	37200	1960000	10200	14000		85453.4	0.163832	0.215774	0.268528	0.0862527	0.620827
Stem Cold	69200	36400	2100000	10400	14500		86122.2	0.168365	0.221745
Stem Cold	64400	45100	2100000	10500	25000		89457.7	0.279462	0.368064
Stem Salt	346000	79400	6210000	91200	14220		353180	0.0402628	0.053028	0.0835796	0.0264587	0.00075812
Stem Salt	315000	75100	6280000	88700	25400		338812	0.0749679	0.0987363
Stem Salt	314000	75900	6280000	87200	25400		337996	0.0751488	0.0989745
Leaves Control	70300	62400	1530000	569	12800		44206.5	0.28955	0.381352	0.357488	0.0212463	1
Leaves Control	76300	75700	1500000	553	12100		46785.3	0.258628	0.340626
Leaves Control	70700	63200	1460000	464	11100		41711.1	0.266116	0.350488
Leaves Heat	36200	47100	231000	221	19700		17176.5	1.14692	1.51055	1.64433	0.115886	0.00205126
Leaves Heat	34900	43300	201000	126	18200		13986.9	1.30122	1.71377
Leaves Heat	34200	53700	214000	96.4	18100		13951.6	1.29735	1.70867
leaves Cold	625000	7590	594000	2580	15000		51925.7	0.288875	0.380461	0.363577	0.041984	0.837236
leaves Cold	650000	8820	635000	2680	13400		55888.5	0.239763	0.315779
leaves Cold	623000	7040	558000	2570	15000		50079.2	0.299526	0.39449
Leaves Salt	431000	16000	4530000	7660	17300		124374	0.139096	0.183196	0.163472	0.0239085	0.000498181
Leaves Salt	432000	11700	4550000	6870	14500		112114	0.129333	0.170337
Leaves Salt	432000	15900	4350000	7230	12600		121235	0.103931	0.136882
HSP701 Data
Sample	Ave Cal.Norm Ratio	Std Dev Cal.Norm Ratio	p value
Calibrator	1	0.0299342	0.0260876
Leaf Control	0.357488	0.0212463	1
Leaf Heat	1.64433	0.115886	0.187143
leaf Cold	0.363577	0.041984	0.104664
Stem Control	0.298132	0.0294578	1
Stem Heat	0.942621	0.0879896	0.173744
Stem Cold	0.268528	0.0862527	0.408878

## Sheet: Manuscript Graphs
						HSP70-1 DATA
	Temperature	Leaf	Stem
	Control	0.410312	0.371855
	42 °C	2.89022	1.6058
	4 °C	0.570362	0.291126
	Std Deviation
	Temperature	Control	42 °C	4 °C
	Leaf	0.0391248	0.236134	0.0759067
	Stem	0.0244712	0.175355	0.0866318
	Control Experiment
	Leaf	Stem
	0.0391248	0.0244712
